# Supplementary material for: Population-Area Relationship for Medieval European Cities
Source: PLoS One. 2016 Oct 5;11(10):e0162678. doi: 10.1371/journal.pone.0162678 (PMC5051806; doi:10.1371/journal.pone.0162678)
Supplement: S1 Main Data — This is a.csv file of all data analyzed in this paper, including all cities’ population and area estimates (n = 173), as well as their urban system groupings and georeferenced lat-long coordinates. (CSV) [file pone.0162678.s003.csv]

S2 Number	Settlement	Pop	Area	latitude	longitude	UrbanSytem
1	London & Southwark	70000	330	51.5038411	-0.0947961	England
2	York	22700	135	53.9599651	-1.0872979	England
3	Bristol	14400	130	51.454513	-2.58791	England
4	Lincoln	12300	115	53.230688	-0.540579	England
5	Norwich	14000	185	52.6308859	1.297355	England
6	Newcastle-upon-Tyne	9900	90	54.978252	-1.61778	England
7	Oxford	9800	94	51.7520209	-1.2577263	England
8	Coventry	9500	85	52.406822	-1.519693	England
9	Canterbury	8800	110	51.280233	1.0789089	England
10	Salisbury	7700	83	51.068785	-1.794472	England
11	Gloucester	7200	75	51.8642449	-2.238156	England
12	Great Yarmouth	7000	80	52.598233	1.728047	England
13	Cambridge	6900	88	52.205337	0.121817	England
14	King�s Lynn	6900	95	52.7516798	0.4022963	England
15	Winchester	9500	100	51.059771	-1.310142	England
16	Scarborough	6500	60	54.283113	-0.399752	England
17	Colchester	3500	60	51.895927	0.891874	England
18	Boston	6200	40	52.97894	-0.026577	England
19	Bury St Edmunds	5800	78	52.2429228	0.7104932	England
20	Shrewsbury	5700	58	52.7073029	-2.7553268	England
21	Hereford	5500	75	52.056398	-2.715974	England
22	Leicester	5400	75	52.6368778	-1.1397592	England
23	Ipswich	5300	90	52.056736	1.14822	England
24	Stamford	4500	64	52.651282	-0.480216	England
25	Northampton	4200	90	52.240477	-0.902656	England
26	Nottingham	4200	63	52.9547832	-1.1581086	England
27	Plymouth	3800	72	50.3754565	-4.1426565	England
28	Kingston-upon-Hull	3800	35	53.7456709	-0.3367413	England
29	Exeter	3700	40	50.718412	-3.533899	England
30	Worcester	3700	40	52.193636	-2.221575	England
31	Southampton	3500	35	50.9097004	-1.4043509	England
32	Ely	3500	57	52.399539	0.262363	England
33	Chester	3300	53	53.193392	-2.893075	England
34	Ludlow	3300	41	52.367749	-2.7139129	England
35	Lichfield	2700	30	52.681602	-1.831672	England
36	Newark	2700	50	53.0765	-0.81	England
37	Durham	2600	25	54.77525	-1.584852	England
38	Bridgnorth	2400	20	52.534455	-2.424549	England
39	Pontefract	2400	40	53.691688	-1.308648	England
40	Doncaster	2300	25	53.52282	-1.128462	England
41	Paris	200000	800	48.856614	2.3522219	France & Belgium
42	Rouen	40000	224	49.443232	1.099971	France & Belgium
43	Orleans	21700	150	47.902964	1.909251	France & Belgium
44	Reims	20000	240	49.258329	4.031696	France & Belgium
45	Beauvais	15500	103	49.4295387	2.0807123	France & Belgium
46	Troyes	25000	120	48.2973451	4.0744009	France & Belgium
47	Chalons-sur-Marne	10000	100	48.956682	4.363073	France & Belgium
48	Chartres	8700	60	48.443854	1.489012	France & Belgium
49	Sens	5000	32	48.20065	3.28268	France & Belgium
50	Provins	10000	146	48.560149	3.299203	France & Belgium
51	Nancy	1000	11	48.692054	6.184417	France & Belgium
52	Ghent	60000	362	51.0543422	3.7174243	France & Belgium
53	Bruges	45000	300	44.881793	-0.612747	France & Belgium
54	Tournai	35000	175	50.6056475	3.3879338	France & Belgium
55	Ypres	30000	250	50.8492265	2.8779388	France & Belgium
56	Saint-Omer	35000	120	50.750115	2.252208	France & Belgium
57	Mons	10000	150	50.454241	3.956658	France & Belgium
58	Calais	12000	50	50.95129	1.858686	France & Belgium
59	Amiens	21000	140	49.894067	2.295753	France & Belgium
60	Arras	30000	182	50.291002	2.777535	France & Belgium
61	Lille	30000	120	50.62925	3.057256	France & Belgium
62	Liege	15000	200	50.6325574	5.5796662	France & Belgium
63	Namur	14400	75	50.4673883	4.8719854	France & Belgium
64	Mechlin	10000	105	51.0167	4.4667	France & Belgium
65	Tours	24000	175	47.394144	0.68484	France & Belgium
66	Blois	5000	32	47.5860921	1.3359475	France & Belgium
67	Bourges	16300	115	47.081012	2.398782	France & Belgium
68	Poitiers	15000	200	46.580224	0.340375	France & Belgium
69	Toulouse	33000	250.5	43.604652	1.444209	France & Belgium
70	Bordeaux	30000	197.5	44.837789	-0.57918	France & Belgium
71	Albi	10700	98	43.9250853	2.1486413	France & Belgium
72	Perigueux	8000	70	45.184029	0.7211149	France & Belgium
73	Agen	6000	60	44.203142	0.616363	France & Belgium
74	Angouleme	5000	40	45.648377	0.1562369	France & Belgium
75	Rodez	5000	35	44.349389	2.575986	France & Belgium
76	Limoges	4000	75	45.833619	1.261105	France & Belgium
77	Cahors	4500	45	44.4475229	1.441989	France & Belgium
78	Tarbes	4000	38	43.232951	0.078082	France & Belgium
79	Pamiers	3500	33	43.114753	1.607953	France & Belgium
80	Montpellier	40000	150	43.610769	3.876716	France & Belgium
81	Narbonne	30000	150	43.184277	3.003078	France & Belgium
82	Avignon	23200	151	43.949317	4.805528	France & Belgium
83	Beziers	15000	99	43.344233	3.215795	France & Belgium
84	Marseilles	19500	84	43.296482	5.36978	France & Belgium
85	Arles	6700	40	43.676673	4.627768	France & Belgium
86	Aix-en-Provence	6000	42	43.529742	5.447427	France & Belgium
87	Sisteron	5600	60	44.194713	5.943191	France & Belgium
88	Lodeve	4000	55	43.73366	3.313975	France & Belgium
89	Toulon	3100	18	43.124228	5.928	France & Belgium
90	Carcassone	10000	68	43.212161	2.353663	France & Belgium
91	Dijon	17300	104	47.322047	5.04148	France & Belgium
92	Lyon	20000	72	45.764043	4.835659	France & Belgium
93	Besancon	10200	99	47.237829	6.0240539	France & Belgium
94	Autun	7000	80	46.950914	4.301565	France & Belgium
95	Le Puy	6000	50	45.042768	3.882936	France & Belgium
96	Valence	5000	40	44.933393	4.89236	France & Belgium
97	Clermont-Ferrand	8300	38	45.777222	3.087025	France & Belgium
98	Vienne	4500	36	45.525587	4.874339	France & Belgium
99	Macon	4000	36	46.3068839	4.828731	France & Belgium
100	Geneva	3500	45	46.1983922	6.1422961	France & Belgium
101	Chalon-sur-Saone	3000	24	46.780764	4.853947	France & Belgium
102	Grenoble	3000	20	45.188529	5.724524	France & Belgium
103	Metz	26800	160	49.1193089	6.1757156	France & Belgium
104	Bergamo	12000	119	45.6982642	9.6772698	N. Italy
105	Brescia	45000	252	45.5415526	10.2118019	N. Italy
106	Como	12000	96	45.8080597	9.0851765	N. Italy
107	Cremona	45000	165	45.133249	10.0226511	N. Italy
108	Mantova	30000	215	45.1564168	10.7913751	N. Italy
109	Milano	150000	500	45.4654219	9.1859243	N. Italy
110	Monza	9000	56	45.5845001	9.2744485	N. Italy
111	Pavia	20000	158	45.1847248	9.1582069	N. Italy
112	Padova	40000	300	45.4064349	11.8767611	N. Italy
113	Venezia	110000	324	45.4408474	12.3155151	N. Italy
114	Verona	40000	380	45.4383842	10.9916215	N. Italy
115	Vicenza	20000	84	45.5454787	11.5354214	N. Italy
116	Genova	60000	220	44.4056499	8.946256	N. Italy
117	Bologna	50000	419	44.494887	11.3426163	N. Italy
118	Faenza	10000	80	44.2898527	11.8774091	N. Italy
119	Ferrara	12000	150	44.8381237	11.619787	N. Italy
120	Forli	14000	99	44.2227398	12.0407312	N. Italy
121	Modena	19000	150	44.6488366	10.9200867	N. Italy
122	Parma	25000	201	44.801485	10.3279036	N. Italy
123	Piacenza	23000	290	45.0526206	9.6929845	N. Italy
124	Ravenna	12000	110	44.4183598	12.2035294	N. Italy
125	Reggio Emilia	13000	100	44.6989932	10.6296859	N. Italy
126	Rimini	14000	48	44.0678288	12.5695158	N. Italy
127	Arezzo	18000	107	43.4632839	11.8796336	N. Italy
128	Firenze	110000	630	43.7695604	11.2558136	N. Italy
129	Pisa	30000	185	43.7228386	10.4016888	N. Italy
130	Pistoia	12000	115.5	43.9303475	10.9078587	N. Italy
131	Prato	13000	66	43.8777049	11.102228	N. Italy
132	Siena	50000	180	43.318809	11.3307574	N. Italy
133	Lucca	25000	95	43.843078	10.50272	N. Italy
134	Augsburg	25000	189	48.3705449	10.89779	Germany
135	Bamberg	8000	75	49.8988135	10.9027636	Germany
136	Bautzen	5000	70	51.182293	14.4237749	Germany
137	Bremen	12000	70	53.0792962	8.8016937	Germany
138	Dresden	5000	85	51.0504088	13.7372621	Germany
139	Erfurt	23300	133	50.984768	11.02988	Germany
140	Frankfurt am Main	13000	128	50.1109221	8.6821267	Germany
141	Goerlitz	7000	72	51.1506269	14.968707	Germany
142	Greifswald	8000	72	54.0865463	13.3923414	Germany
143	Halberstadt	6000	89	51.8948709	11.0496159	Germany
144	Hamburg	8000	88	53.5510846	9.9936818	Germany
145	Hannover	5000	54	52.3758916	9.7320104	Germany
146	Leipzig	3000	42	51.3396955	12.3730747	Germany
147	Luebeck	23600	200	53.8654673	10.6865593	Germany
148	Lueneburg	8000	56	53.2464214	10.4115179	Germany
149	Mainz	24500	120	49.9928617	8.2472526	Germany
150	Noerdlingen	10000	93	48.8508157	10.4894906	Germany
151	Nuernberg	13000	149	49.45203	11.07675	Germany
152	Paderborn	7000	70	51.7189205	8.7575093	Germany
153	Regensburg	11000	95	49.0134297	12.1016236	Germany
154	Rostock	14000	98	54.0924406	12.0991466	Germany
155	Stralsund	12000	72	54.3090654	13.0770347	Germany
156	Stuttgart	5000	50	48.7758459	9.1829321	Germany
157	Ulm	7300	75	48.4010822	9.9876076	Germany
158	Wismar	8000	58	53.8979416	11.4516022	Germany
159	Worms	18700	170	49.6341372	8.3507182	Germany
160	Wuerzburg	7000	72	49.7913044	9.9533548	Germany
161	Braunschweig	12000	115	52.2688736	10.5267696	Germany
162	Muehlhausen	7500	50	51.2098649	10.4571001	Germany
163	Strasbourg	20000	270	48.5734053	7.7521113	Germany
164	Basel	11000	75	47.5674422	7.5975507	Germany
165	Konstanz	6000	50	47.6779496	9.1732384	Germany
166	Zurich	9500	70	47.3908524	8.5226185	Germany
167	Aachen	20000	175	50.7753455	6.0838868	Germany
168	Dortmund	7000	72	51.5135872	7.4652981	Germany
169	Koeln	54000	400	50.937531	6.9602786	Germany
170	Muenster	16000	140	51.9606649	7.6261347	Germany
171	Osnabrueck	9000	98	52.2799112	8.0471788	Germany
172	Soest	11500	111	51.5711476	8.105754	Germany
173	Trier	12700	133	49.749992	6.6371433	Germany
