# Supplementary material for: Population-Area Relationship for Medieval European Cities
Source: PLoS One. 2016 Oct 5;11(10):e0162678. doi: 10.1371/journal.pone.0162678 (PMC5051806; doi:10.1371/journal.pone.0162678)
Supplement: S1 Supplemental Data — This.xlsx spreadsheet contains the alternative urban system groupings analyzed in the S1 Appendix. (XLSX) [file pone.0162678.s004.xlsx]

## Sheet: Political
Holy Roman Empire's Maximum Extent					Holy Roman Empire without Venice or Genoa						Holy Roman Empire without Northern Italy					Autonomous Northern Italy				Plantagenet Kingdom (English Monarchy)					Capetian Kingdom and Vassals (French Monarchy)
Settlement	Pop	Area			Settlement	Pop	Area				Settlement	Pop	Area			Settlement	Pop	Area		Settlement	Pop	Area			Settlement	Pop	Area
Augsburg	25000	189			Augsburg	25000	189				Augsburg	25000	189			Bergamo	12000	119		London & Southwark	70000	330			Paris	200000	800
Bamberg	8000	75			Bamberg	8000	75				Bamberg	8000	75			Brescia	45000	252		York	22700	135			Rouen	40000	224
Bautzen	5000	70			Bautzen	5000	70				Bautzen	5000	70			Como	12000	96		Bristol	14400	130			Orleans	21700	150
Bremen	12000	70			Bremen	12000	70				Bremen	12000	70			Cremona	45000	165		Lincoln	12300	115			Reims	20000	240
Dresden	5000	85			Dresden	5000	85				Dresden	5000	85			Mantova	30000	215		Norwich	14000	185			Beauvais	15500	103
Erfurt	23300	133			Erfurt	23300	133				Erfurt	23300	133			Milano	150000	500		Newcastle-upon-Tyne	9900	90			Troyes	25000	120
Frankfurt am Main	13000	128			Frankfurt am Main	13000	128				Frankfurt am Main	13000	128			Monza	9000	56		Oxford	9800	94			Chalons-sur-Marne	10000	100
Goerlitz	7000	72			Goerlitz	7000	72				Goerlitz	7000	72			Pavia	20000	158		Coventry	9500	85			Chartres	8700	60
Greifswald	8000	72			Greifswald	8000	72				Greifswald	8000	72			Padova	40000	300		Canterbury	8800	110			Sens	5000	32
Halberstadt	6000	89			Halberstadt	6000	89				Halberstadt	6000	89			Venezia	110000	324		Salisbury	7700	83			Provins	10000	146
Hamburg	8000	88			Hamburg	8000	88				Hamburg	8000	88			Verona	40000	380		Gloucester	7200	75			Ghent	60000	362
Hannover	5000	54			Hannover	5000	54				Hannover	5000	54			Vicenza	20000	84		Great Yarmouth	7000	80			Bruges	45000	300
Leipzig	3000	42			Leipzig	3000	42				Leipzig	3000	42			Genova	60000	220		Cambridge	6900	88			Tournai	35000	175
Luebeck	23600	200			Luebeck	23600	200				Luebeck	23600	200			Bologna	50000	419		King’s Lynn	6900	95			Ypres	30000	250
Lueneburg	8000	56			Lueneburg	8000	56				Lueneburg	8000	56			Faenza	10000	80		Winchester	9500	100			Saint-Omer	35000	120
Mainz	24500	120			Mainz	24500	120				Mainz	24500	120			Ferrara	12000	150		Scarborough	6500	60			Mons	10000	150
Noerdlingen	10000	93			Noerdlingen	10000	93				Noerdlingen	10000	93			Forli	14000	99		Colchester	3500	60			Calais	12000	50
Nuernberg	13000	149			Nuernberg	13000	149				Nuernberg	13000	149			Modena	19000	150		Boston	6200	40			Amiens	21000	140
Paderborn	7000	70			Paderborn	7000	70				Paderborn	7000	70			Parma	25000	201		Bury St Edmunds	5800	78			Arras	30000	182
Regensburg	11000	95			Regensburg	11000	95				Regensburg	11000	95			Piacenza	23000	290		Shrewsbury	5700	58			Lille	30000	120
Rostock	14000	98			Rostock	14000	98				Rostock	14000	98			Ravenna	12000	110		Hereford	5500	75			Tours	24000	175
Stralsund	12000	72			Stralsund	12000	72				Stralsund	12000	72			Reggio Emilia	13000	100		Leicester	5400	75			Blois	5000	32
Stuttgart	5000	50			Stuttgart	5000	50				Stuttgart	5000	50			Rimini	14000	48		Ipswich	5300	90			Bourges	16300	115
Ulm	7300	75			Ulm	7300	75				Ulm	7300	75			Arezzo	18000	107		Stamford	4500	64			Poitiers	15000	200
Wismar	8000	58			Wismar	8000	58				Wismar	8000	58			Firenze	110000	630		Northampton	4200	90			Montpellier	40000	150
Worms	18700	170			Worms	18700	170				Worms	18700	170			Pisa	30000	185		Nottingham	4200	63			Narbonne	30000	150
Wuerzburg	7000	72			Wuerzburg	7000	72				Wuerzburg	7000	72			Pistoia	12000	115.5		Plymouth	3800	72			Avignon	23200	151
Braunschweig	12000	115			Braunschweig	12000	115				Braunschweig	12000	115			Prato	13000	66		Kingston-upon-Hull	3800	35			Beziers	15000	99
Muehlhausen	7500	50			Muehlhausen	7500	50				Muehlhausen	7500	50			Siena	50000	180		Exeter	3700	40			Marseilles	19500	84
Strasbourg	20000	270			Strasbourg	20000	270				Strasbourg	20000	270			Lucca	25000	95		Worcester	3700	40			Arles	6700	40
Basel	11000	75			Basel	11000	75				Basel	11000	75							Southampton	3500	35			Aix-en-Provence	6000	42
Konstanz	6000	50			Konstanz	6000	50				Konstanz	6000	50							Ely	3500	57			Sisteron	5600	60
Zurich	9500	70			Zurich	9500	70				Zurich	9500	70							Chester	3300	53			Lodeve	4000	55
Aachen	20000	175			Aachen	20000	175				Aachen	20000	175							Ludlow	3300	41			Toulon	3100	18
Dortmund	7000	72			Dortmund	7000	72				Dortmund	7000	72							Lichfield	2700	30			Carcassone	10000	68
Koeln	54000	400			Koeln	54000	400				Koeln	54000	400							Newark	2700	50			Dijon	17300	104
Muenster	16000	140			Muenster	16000	140				Muenster	16000	140							Durham	2600	25			Autun	7000	80
Osnabrueck	9000	98			Osnabrueck	9000	98				Osnabrueck	9000	98							Bridgnorth	2400	20			Le Puy	6000	50
Soest	11500	111			Soest	11500	111				Soest	11500	111							Pontefract	2400	40			Clermont-Ferrand	8300	38
Trier	12700	133			Trier	12700	133				Trier	12700	133							Doncaster	2300	25			Macon	4000	36
Bergamo	12000	119			Bergamo	12000	119				Nancy	1000	11							Bordeaux	30000	197.5			Chalon-sur-Saone	3000	24
Brescia	45000	252			Brescia	45000	252				Valence	5000	40							Agen	6000	60			Toulouse	33000	250.5
Como	12000	96			Como	12000	96				Lyon	20000	72							Tarbes	4000	38			Albi	10700	98
Cremona	45000	165			Cremona	45000	165				Vienne	4500	36												Perigueux	8000	70
Mantova	30000	215			Mantova	30000	215				Grenoble	3000	20												Angouleme	5000	40
Reggio Emilia	13000	100			Reggio Emilia	13000	100				Liege	15000	200												Rodez	5000	35
Lucca	25000	95			Lucca	25000	95				Namur	14400	75												Limoges	4000	75
Milano	150000	500			Milano	150000	500				Mechlin	10000	105												Cahors	4500	45
Monza	9000	56			Monza	9000	56				Besancon	10200	99												Pamiers	3500	33
Pavia	20000	158			Pavia	20000	158				Geneva	3500	45
Padova	40000	350			Padova	40000	350				Metz	26800	160
Venezia	110000	324			Ferrara	12000	150
Ferrara	12000	150			Modena	19000	150
Modena	19000	150			Parma	25000	201
Parma	25000	201			Verona	40000	380
Verona	40000	380			Vicenza	20000	84
Vicenza	20000	84			Arezzo	18000	107
Genova	60000	220			Firenze	110000	630
Arezzo	18000	107			Pisa	30000	185
Firenze	110000	630			Pistoia	12000	115.5
Pisa	30000	185			Prato	13000	66
Pistoia	12000	115.5			Siena	50000	180
Prato	13000	66			Nancy	1000	11
Siena	50000	180			Valence	5000	40
Nancy	1000	11			Lyon	20000	72
Valence	5000	40			Vienne	4500	36
Lyon	20000	72			Grenoble	3000	20
Vienne	4500	36			Liege	15000	200
Grenoble	3000	20			Namur	14400	75
Liege	15000	200			Mechlin	10000	105
Namur	14400	75			Besancon	10200	99
Mechlin	10000	105			Geneva	3500	45
Besancon	10200	99			Metz	26800	160
Geneva	3500	45
Metz	26800	160

## Sheet: Economic
Northern Italy				England				Central England					Northern France and Low Countries					Northern and Central France					Southern France					Mediterranean					Germany without Trier and Aachen					Central Continent					Northern Continent
Settlement	Pop	Area		Settlement	Pop	Area		Settlement	Pop	Area			Settlement	Pop	Area			Settlement	Pop	Area			Settlement	Pop	Area			Settlement	Pop	Area			Settlement	Pop	Area			Settlement	Pop	Area			Settlement	Pop	Area
Bergamo	12000	119		London & Southwark	70000	330		London & Southwark	70000	330			Paris	200000	800			Paris	200000	800			Toulouse	33000	250.5			Toulouse	33000	250.5			Augsburg	25000	189			Augsburg	25000	189			Bremen	12000	70
Brescia	45000	252		York	22700	135		Bristol	14400	130			Rouen	40000	224			Rouen	40000	224			Bordeaux	30000	197.5			Albi	10700	98			Bamberg	8000	75			Bamberg	8000	75			Erfurt	23300	133
Como	12000	96		Bristol	14400	130		Lincoln	12300	115			Orleans	21700	150			Orleans	21700	150			Albi	10700	98			Rodez	5000	35			Bautzen	5000	70			Bautzen	5000	70			Halberstadt	6000	89
Cremona	45000	165		Lincoln	12300	115		Norwich	14000	185			Reims	20000	240			Reims	20000	240			Perigueux	8000	70			Limoges	4000	75			Bremen	12000	70			Frankfurt am Main	13000	128			Greifswald	8000	72
Mantova	30000	215		Norwich	14000	185		Oxford	9800	94			Beauvais	15500	103			Beauvais	15500	103			Agen	6000	60			Pamiers	3500	33			Dresden	5000	85			Mainz	24500	120			Hamburg	8000	88
Milano	150000	500		Newcastle-upon-Tyne	9900	90		Coventry	9500	85			Troyes	25000	120			Troyes	25000	120			Angouleme	5000	40			Montpellier	40000	150			Erfurt	23300	133			Noerdlingen	10000	93			Hannover	5000	54
Monza	9000	56		Oxford	9800	94		Canterbury	8800	110			Chalons-sur-Marne	10000	100			Chalons-sur-Marne	10000	100			Rodez	5000	35			Narbonne	30000	150			Frankfurt am Main	13000	128			Nuernberg	13000	149			Leipzig	3000	42
Pavia	20000	158		Coventry	9500	85		Salisbury	7700	83			Chartres	8700	60			Chartres	8700	60			Limoges	4000	75			Avignon	23200	151			Goerlitz	7000	72			Regensburg	11000	95			Luebeck	23600	200
Padova	40000	300		Canterbury	8800	110		Gloucester	7200	75			Sens	5000	32			Sens	5000	32			Cahors	4500	45			Beziers	15000	99			Greifswald	8000	72			Stuttgart	5000	50			Lueneburg	8000	56
Venezia	110000	324		Salisbury	7700	83		Great Yarmouth	7000	80			Provins	10000	146			Provins	10000	146			Tarbes	4000	38			Marseilles	19500	84			Halberstadt	6000	89			Ulm	7300	75			Paderborn	7000	70
Verona	40000	380		Gloucester	7200	75		Cambridge	6900	88			Nancy	1000	11			Ghent	60000	362			Pamiers	3500	33			Arles	6700	40			Hamburg	8000	88			Worms	18700	170			Rostock	14000	98
Vicenza	20000	84		Great Yarmouth	7000	80		King’s Lynn	6900	95			Ghent	60000	362			Bruges	45000	300			Montpellier	40000	150			Aix-en-Provence	6000	42			Hannover	5000	54			Wuerzburg	7000	72			Stralsund	12000	72
Genova	60000	220		Cambridge	6900	88		Winchester	9500	100			Bruges	45000	300			Tournai	35000	175			Narbonne	30000	150			Sisteron	5600	60			Leipzig	3000	42			Strasbourg	20000	270			Braunschweig	12000	115
Bologna	50000	419		King’s Lynn	6900	95		Colchester	3500	60			Tournai	35000	175			Ypres	30000	250			Avignon	23200	151			Lodeve	4000	55			Luebeck	23600	200			Basel	11000	75			Wismar	8000	58
Faenza	10000	80		Winchester	9500	100		Boston	6200	40			Ypres	30000	250			Saint-Omer	35000	120			Beziers	15000	99			Toulon	3100	18			Lueneburg	8000	56			Konstanz	6000	50			Muehlhausen	7500	50
Ferrara	12000	150		Scarborough	6500	60		Bury St Edmunds	5800	78			Saint-Omer	35000	120			Mons	10000	150			Marseilles	19500	84			Carcassone	10000	68			Mainz	24500	120			Zurich	9500	70			Dortmund	7000	72
Forli	14000	99		Colchester	3500	60		Shrewsbury	5700	58			Mons	10000	150			Calais	12000	50			Arles	6700	40			Bergamo	12000	119			Noerdlingen	10000	93			Dijon	17300	104			Koeln	54000	400
Modena	19000	150		Boston	6200	40		Hereford	5500	75			Calais	12000	50			Amiens	21000	140			Aix-en-Provence	6000	42			Brescia	45000	252			Nuernberg	13000	149			Lyon	20000	72			Muenster	16000	140
Parma	25000	201		Bury St Edmunds	5800	78		Leicester	5400	75			Amiens	21000	140			Arras	30000	182			Sisteron	5600	60			Como	12000	96			Paderborn	7000	70			Besancon	10200	99			Osnabrueck	9000	98
Piacenza	23000	290		Shrewsbury	5700	58		Ipswich	5300	90			Arras	30000	182			Lille	30000	120			Lodeve	4000	55			Cremona	45000	165			Regensburg	11000	95			Autun	7000	80			Soest	11500	111
Ravenna	12000	110		Hereford	5500	75		Stamford	4500	64			Lille	30000	120			Tours	24000	175			Toulon	3100	18			Mantova	30000	215			Rostock	14000	98			Le Puy	6000	50			Ghent	60000	362
Reggio Emilia	13000	100		Leicester	5400	75		Northampton	4200	90			Tours	24000	175			Blois	5000	32			Carcassone	10000	68			Milano	150000	500			Stralsund	12000	72			Valence	5000	40			Bruges	45000	300
Rimini	14000	48		Ipswich	5300	90		Nottingham	4200	63			Blois	5000	32			Bourges	16300	115			Dijon	17300	104			Monza	9000	56			Stuttgart	5000	50			Clermont-Ferrand	8300	38			Tournai	35000	175
Arezzo	18000	107		Stamford	4500	64		Worcester	3700	40			Bourges	16300	115			Poitiers	15000	200			Lyon	20000	72			Pavia	20000	158			Ulm	7300	75			Vienne	4500	36			Ypres	30000	250
Firenze	110000	630		Northampton	4200	90		Southampton	3500	35			Poitiers	15000	200			Dijon	17300	104			Besancon	10200	99			Padova	40000	300			Wismar	8000	58			Macon	4000	36			Saint-Omer	35000	120
Pisa	30000	185		Nottingham	4200	63		Ely	3500	57			Liege	15000	200			Autun	7000	80			Autun	7000	80			Venezia	110000	324			Worms	18700	170			Geneva	3500	45			Mons	10000	150
Pistoia	12000	115.5		Plymouth	3800	72		Ludlow	3300	41			Namur	14400	75			Le Puy	6000	50			Le Puy	6000	50			Verona	40000	380			Wuerzburg	7000	72			Chalon-sur-Saone	3000	24			Calais	12000	50
Prato	13000	66		Kingston-upon-Hull	3800	35		Lichfield	2700	30			Mechlin	10000	105			Clermont-Ferrand	8300	38			Valence	5000	40			Vicenza	20000	84			Braunschweig	12000	115			Grenoble	3000	20			Amiens	21000	140
Siena	50000	180		Exeter	3700	40		Newark	2700	50			Metz	26800	160			Macon	4000	36			Clermont-Ferrand	8300	38			Genova	60000	220			Muehlhausen	7500	50			Nancy	1000	11			Arras	30000	182
Lucca	25000	95		Worcester	3700	40		Bridgnorth	2400	20			Trier	12700	133			Chalon-sur-Saone	3000	24			Vienne	4500	36			Bologna	50000	419			Strasbourg	20000	270			Metz	26800	160			Lille	30000	120
				Southampton	3500	35		Doncaster	2300	25			Aachen	20000	175								Macon	4000	36			Faenza	10000	80			Basel	11000	75								Liege	15000	200
				Ely	3500	57																	Geneva	3500	45			Ferrara	12000	150			Konstanz	6000	50								Namur	14400	75
				Chester	3300	53																	Chalon-sur-Saone	3000	24			Forli	14000	99			Zurich	9500	70								Mechlin	10000	105
				Ludlow	3300	41																	Grenoble	3000	20			Modena	19000	150			Dortmund	7000	72								Trier	12700	133
				Lichfield	2700	30																						Parma	25000	201			Koeln	54000	400								Aachen	20000	175
				Newark	2700	50																						Piacenza	23000	290			Muenster	16000	140
				Durham	2600	25																						Ravenna	12000	110			Osnabrueck	9000	98
				Bridgnorth	2400	20																						Reggio Emilia	13000	100			Soest	11500	111
				Pontefract	2400	40																						Rimini	14000	48
				Doncaster	2300	25																						Arezzo	18000	107
																												Firenze	110000	630
																												Pisa	30000	185
																												Pistoia	12000	115.5
																												Prato	13000	66
																												Siena	50000	180
																												Lucca	25000	95

## Sheet: Original
England					France and Belgium					Northern Italy					Germany
Settlement	Pop	Area			Settlement	Pop	Area			Settlement	Pop	Area			Settlement	Pop	Area
London & Southwark	70000	330			Paris	200000	800			Bergamo	12000	119			Augsburg	25000	189
York	22700	135			Rouen	40000	224			Brescia	45000	252			Bamberg	8000	75
Bristol	14400	130			Orleans	21700	150			Como	12000	96			Bautzen	5000	70
Lincoln	12300	115			Reims	20000	240			Cremona	45000	165			Bremen	12000	70
Norwich	14000	185			Beauvais	15500	103			Mantova	30000	215			Dresden	5000	85
Newcastle-upon-Tyne	9900	90			Troyes	25000	120			Milano	150000	500			Erfurt	23300	133
Oxford	9800	94			Chalons-sur-Marne	10000	100			Monza	9000	56			Frankfurt am Main	13000	128
Coventry	9500	85			Chartres	8700	60			Pavia	20000	158			Goerlitz	7000	72
Canterbury	8800	110			Sens	5000	32			Padova	40000	300			Greifswald	8000	72
Salisbury	7700	83			Provins	10000	146			Venezia	110000	324			Halberstadt	6000	89
Gloucester	7200	75			Nancy	1000	11			Verona	40000	380			Hamburg	8000	88
Great Yarmouth	7000	80			Ghent	60000	362			Vicenza	20000	84			Hannover	5000	54
Cambridge	6900	88			Bruges	45000	300			Genova	60000	220			Leipzig	3000	42
King’s Lynn	6900	95			Tournai	35000	175			Bologna	50000	419			Luebeck	23600	200
Winchester	9500	100			Ypres	30000	250			Faenza	10000	80			Lueneburg	8000	56
Scarborough	6500	60			Saint-Omer	35000	120			Ferrara	12000	150			Mainz	24500	120
Colchester	3500	60			Mons	10000	150			Forli	14000	99			Noerdlingen	10000	93
Boston	6200	40			Calais	12000	50			Modena	19000	150			Nuernberg	13000	149
Bury St Edmunds	5800	78			Amiens	21000	140			Parma	25000	201			Paderborn	7000	70
Shrewsbury	5700	58			Arras	30000	182			Piacenza	23000	290			Regensburg	11000	95
Hereford	5500	75			Lille	30000	120			Ravenna	12000	110			Rostock	14000	98
Leicester	5400	75			Liege	15000	200			Reggio Emilia	13000	100			Stralsund	12000	72
Ipswich	5300	90			Namur	14400	75			Rimini	14000	48			Stuttgart	5000	50
Stamford	4500	64			Mechlin	10000	105			Arezzo	18000	107			Ulm	7300	75
Northampton	4200	90			Tours	24000	175			Firenze	110000	630			Wismar	8000	58
Nottingham	4200	63			Blois	5000	32			Pisa	30000	185			Worms	18700	170
Plymouth	3800	72			Bourges	16300	115			Pistoia	12000	115.5			Wuerzburg	7000	72
Kingston-upon-Hull	3800	35			Poitiers	15000	200			Prato	13000	66			Braunschweig	12000	115
Exeter	3700	40			Toulouse	33000	250.5			Siena	50000	180			Muehlhausen	7500	50
Worcester	3700	40			Bordeaux	30000	197.5			Lucca	25000	95			Strasbourg	20000	270
Southampton	3500	35			Albi	10700	98								Basel	11000	75
Ely	3500	57			Perigueux	8000	70								Konstanz	6000	50
Chester	3300	53			Agen	6000	60								Zurich	9500	70
Ludlow	3300	41			Angouleme	5000	40								Aachen	20000	175
Lichfield	2700	30			Rodez	5000	35								Dortmund	7000	72
Newark	2700	50			Limoges	4000	75								Koeln	54000	400
Durham	2600	25			Cahors	4500	45								Muenster	16000	140
Bridgnorth	2400	20			Tarbes	4000	38								Osnabrueck	9000	98
Pontefract	2400	40			Pamiers	3500	33								Soest	11500	111
Doncaster	2300	25			Montpellier	40000	150								Trier	12700	133
					Narbonne	30000	150
					Avignon	23200	151
					Beziers	15000	99
					Marseilles	19500	84
					Arles	6700	40
					Aix-en-Provence	6000	42
					Sisteron	5600	60
					Lodeve	4000	55
					Toulon	3100	18
					Carcassone	10000	68
					Dijon	17300	104
					Lyon	20000	72
					Besancon	10200	99
					Autun	7000	80
					Le Puy	6000	50
					Valence	5000	40
					Clermont-Ferrand	8300	38
					Vienne	4500	36
					Macon	4000	36
					Geneva	3500	45
					Chalon-sur-Saone	3000	24
					Grenoble	3000	20
					Metz	26800	160
